# Supplementary material for: Cell specific photoswitchable agonist for reversible control of endogenous dopamine receptors
Source: Nat Commun. 2021 Aug 6;12:4775. doi: 10.1038/s41467-021-25003-w (PMC8346604; doi:10.1038/s41467-021-25003-w)
Supplement: Supplementary file 3 — Source data [file 41467_2021_25003_MOESM3_ESM.xlsx]

## Sheet: Fig. 1
Not applicable

## Sheet: Fig. 2
Panel
A	Not applicable
B	Not applicable
C	Not applicable
D	Not applicable
E			Construct
		M	M + lift	M + lift, + ERE
	Photoactivation	30	91.3	47.6
	(% of 10 mM DA)	28.9	68.5	92.2
		39.9	42.1	83.3
		39.4	26.8	84
		20.4	57	93.1
		33.7	50.7	99.6
		73.2	61.2	80.6
		40.3	54.7	94.7
			61.7	99.4
			69.9	73.7
			58.2	89.4
			53.7
F	Not applicable
G	Not applicable
H		log(Power intensity) (mW/mm2)
		cis to trans					trans to cis
	-3.2	-2.5	-4.6	8	12.5	2.5
	-2.2	38.9	17.4	16	9.5	10.6
	-1.2	102.7	68.6	104	91.9	105.4
	-0.7	103.3	96.7	100.7	97.4	107.2
	-0.2	100	100	100	100	100
	-4.2						-9.7	11.8	-11	0.8	0.1
	-3.2						-5.1	-9.1	0.6	4.2	5.4
	-2.2						20.1	44.9	59.7	36.4	49.5
	-1.7						51.1	77	110.5	48.1	65.2
	-1.2						100	100	100	100	100
I		Photoeffect (% maximal activation)
		Photoactivation						Photoblock
	D5R	33	40.5	70	35.5			7.6	1.1	0.3	-1
	D3R	1.8	1.4	2.3	3.8	0.2	0.1	1.9	-3	0.6	-0.9	2.3	1.7
	A1R	-1.5	0.6	-4.9	-1	-0.6		-0.4	-0.6	0	0.5	4.3
	CB1R	0.3	-0.9	1.5	-1.4			0	1.8	1.2	3.3
	M1R	0.1	0.6	-1.4	2.2			3.1	2	1.2	-4.4
	M4R	2	-2.8	-1.2	-3.8	-1.1		-0.3	2.5	1.3	5.5	-1.3
	MOR	0.8	0.1	1.7	-0.1			4.5	0	4	1.6
	mGluR1	-3.8	4.2	-0.2	0.8			2.5	0.7	4.9	1.1
	GABABR	0.2	0.6	1.7	1.9	1.4		1.2	1.6	2.2	1.9	-1.6
	GluRA1R	-1.7	0.7	2.4	1.7			-1.8	4	5.9	-1.3
	GluK2R	-0.9	-1.5	-6.1	1.8	-2.7		0	-1.5	-3	0.4	-0.4
	GABAAR	-1.1	-2.2	-2.3	-1.2	6		-1.4	-1.5	-2.8	-1.5	-2.1

## Sheet: Fig. 3
Panel
A	Not applicable
B	Not applicable
C	Not applicable
D
E	no M	Velocity (cm/s)
	Time (min)	100 µM P-D1ago							vehicle
	-2	0	4.3	0	9.9	0	0	1.5	0	0	1.5	9.1	2.8	0	0
	-1	0	0	0.3	9.7	0	3.6	2.5	0	0	0	8.4	1	0.5	1.5
	0	0	0	0	6.9	0	1.3	0	0	0	0	6.1	2.3	0.3	2.8
	1	0	0	2	7.4	1	0.8	1.5	0	0	1.3	6.1	0	0	0.3
	2	0	0	0	4.1	2	0	1.5	0	5.6	0.5	6.9	0	1.3	0
	3	0	0	0	4.8	1.3	0	0.3	0	0	0	4.3	0	4.3	2.3
	4	0	0	0	9.1	1.3	0	0	0	0	0	4.1	3.8	0.5	0.8
	5	0	0	2	8.6	2.5	0	0	0	0	1.3	6.1	0	0	0
	6	0	0	1.8	5.3	1	0.8	0	0	5.8	0	3	0	2.5	0
	7	0	0	1	6.1	1.3	0	0	0	4.6	0	1.5	0	0.5	0.5
	8	0	0	0	6.4	1	2	1	0	3.8	0	4.6	0	2.3	0.3
	M	Velocity (cm/s)
	Time (min)	100 µM P-D1ago							vehicle
	-2	0	0	1	2.5	0.6	0	0	2.8	0	4.1	3.6	0.8	6.6	0
	-1	3	0	0	3.6	0	3.3	1.8	0	0.8	1.8	1.5	0	5.6	0
	0	0	0	0	3.3	0	7.6	1.3	1	0	1.5	2	4.3	7.1	0
	1	4.8	0	4.6	4.1	2	7.1	2.5	4.1	0	2.5	3	0.3	0	0
	2	7.1	0	4.1	5.6	2.5	11.2	2.8	7.1	0	1.5	2.8	0	3.3	0
	3	12.2	4.8	3	6.6	1.5	3.6	3.3	6.9	0.8	1.8	2.3	0.3	0.5	4.3
	4	8.9	6.4	6.4	5.6	1.3	8.4	3	0	1.2	2	2.3	1.4	1.3	0.8
	5	9.1	4.6	4.1	5.1	3.8	10.4	2.3	4.1	4.1	2.5	4.1	0.3	2	1.3
	6	9.7	0	0	3.8	1.3	3.6	3	5.3	0.3	1.3	3.8	2.3	5.3	0.8
	7	0.3	0.3	0	4.1	2.5	3.6	2.5	2.5	0	0.8	5.1	3	6.4	0
	8	2.5	1.8	0	4.1	0	4.6	2	0	0.8	1	2.5	0.5	4.6	0
F		no M, vehicle				no M, P-D1ago				M, vehicle				M, P-D1ago
		UV (pre)	blue	UV (post)		UV (pre)	blue	UV (post)		UV (pre)	blue	UV (post)		UV (pre)	blue	UV (post)
	Velocity (cm/s)	0	0	0		0	0	0		0.5	2	1.3		1.5	9	1.4
		0	0	4.2		0	0	0		0.4	2	0.4		0	5.5	1
		0	0.6	0		0.1	1	0.5		1.7	2.3	0.9		0	5.2	0
		7.2	5.1	3		8.3	8.9	6.2		1.8	3.2	3.8		3.4	5.3	4.1
		1.7	1.9	0		0	1.9	1.1		2.2	0.1	1.8		0	2.5	1.3
		0.4	0.3	1.4		2.4	0	1		6.4	1	5.5		5.5	9.4	4.1
		2.2	0.4	0.4		1.3	0	0.5		0	1	0		1.5	2.7	2.3
G		Velocity (cm/s)
	Time (min)	100 µM P-D1ago
	-2	0	0	0	0	0	0	0
	-1	0	0.3	0	0	0	0	0
	0	0	0.3	0.3	3.3	0	0	0
	1	0	0.3	0	0	0	0	0
	2	0	0.3	0	1	0	0	0
	3	0	0.3	0	0	0	0	0.3
	4	0	0	0	0	0	0	0.3
	5	0	0.8	0.3	0	0	0	0
	6	0	0.3	0	0	0	0	0
	7	0	0	0	0	0	0	0
	8	0	0	0	0	0	0	0

## Sheet: Fig. 4
Panel
A	UV
	Time (s)	Velocity (cm/s)
	0.01	0.21
	0.02	0.66
	0.03	1.18
	0.04	1.77
	0.05	2.42
	0.06	3.09
	0.07	3.74
	0.08	4.35
	0.09	4.93
	0.1	5.61
	0.11	6.56
	0.12	7.81
	0.13	9.34
	0.14	11.07
	0.15	12.87
	0.16	14.69
	0.17	16.53
	0.18	18.28
	0.19	19.7
	0.2	20.7
	0.21	21.29
	0.22	21.55
	0.23	21.6
	0.24	21.55
	0.25	21.4
	0.26	21.16
	0.27	20.85
	0.28	20.49
	0.29	20.09
	0.3	19.65
	0.31	19.29
	0.32	19.13
	0.33	19.15
	0.34	19.34
	0.35	19.65
	0.36	19.99
	0.37	20.37
	0.38	20.79
	0.39	21.17
	0.4	21.44
	0.41	21.58
	0.42	21.61
	0.43	21.53
	0.44	21.38
	0.45	21.16
	0.46	20.87
	0.47	20.52
	0.48	20.15
	0.49	19.75
	0.5	19.34
	0.51	18.94
	0.52	18.62
	0.53	18.42
	0.54	18.34
	0.55	18.36
	0.56	18.45
	0.57	18.58
	0.58	18.76
	0.59	18.97
	0.6	19.17
	0.61	19.31
	0.62	19.4
	0.63	19.44
	0.64	19.5
	0.65	19.62
	0.66	19.81
	0.67	20.06
	0.68	20.33
	0.69	20.59
	0.7	20.83
	0.71	21.07
	0.72	21.26
	0.73	21.39
	0.74	21.45
	0.75	21.45
	0.76	21.42
	0.77	21.4
	0.78	21.41
	0.79	21.46
	0.8	21.51
	0.81	21.52
	0.82	21.46
	0.83	21.33
	0.84	21.16
	0.85	20.94
	0.86	20.69
	0.87	20.41
	0.88	20.1
	0.89	19.76
	0.9	19.4
	0.91	19.03
	0.92	18.63
	0.93	18.28
	0.94	18.02
	0.95	17.84
	0.96	17.75
	0.97	17.7
	0.98	17.65
	0.99	17.6
	1	17.56
	1.01	17.5
	1.02	17.41
	1.03	17.28
	1.04	17.11
	1.05	16.87
	1.06	16.53
	1.07	16.08
	1.08	15.52
	1.09	14.89
	1.1	14.25
	1.11	13.63
	1.12	13.03
	1.13	12.43
	1.14	11.84
	1.15	11.23
	1.16	10.6
	1.17	9.98
	1.18	9.43
	1.19	8.98
	1.2	8.63
	1.21	8.37
	1.22	8.17
	1.23	8.01
	1.24	7.89
	1.25	7.81
	1.26	7.72
	1.27	7.59
	1.28	7.41
	1.29	7.19
	1.3	6.97
	1.31	6.78
	1.32	6.62
	1.33	6.5
	1.34	6.38
	1.35	6.26
	1.36	6.12
	1.37	5.97
	1.38	5.8
	1.39	5.6
	1.4	5.36
	1.41	5.08
	1.42	4.78
	1.43	4.49
	1.44	4.22
	1.45	3.96
	1.46	3.73
	1.47	3.54
	1.48	3.42
	1.49	3.36
	1.5	3.34
	1.51	3.36
	1.52	3.4
	1.53	3.45
	1.54	3.52
	1.55	3.59
	1.56	3.63
	1.57	3.64
	1.58	3.64
	1.59	3.63
	1.6	3.65
	1.61	3.68
	1.62	3.74
	1.63	3.77
	1.64	3.74
	1.65	3.63
	1.66	3.47
	1.67	3.31
	1.68	3.24
	1.69	3.29
	1.7	3.45
	1.71	3.66
	1.72	3.83
	1.73	3.93
	1.74	3.96
	1.75	3.93
	1.76	3.85
	1.77	3.72
	1.78	3.56
	1.79	3.37
	1.8	3.22
	1.81	3.15
	1.82	3.16
	1.83	3.23
	1.84	3.32
	1.85	3.41
	1.86	3.49
	1.87	3.57
	1.88	3.63
	1.89	3.67
	1.9	3.69
	1.91	3.68
	1.92	3.66
	1.93	3.65
	1.94	3.63
	1.95	3.61
	1.96	3.58
	1.97	3.5
	1.98	3.38
	1.99	3.22
	2	3.05
	2.01	2.92
	2.02	2.85
	2.03	2.83
	2.04	2.85
	2.05	2.89
	2.06	2.92
	2.07	2.94
	2.08	2.97
	2.09	3
	2.1	3.02
	2.11	3.04
	2.12	3.06
	2.13	3.1
	2.14	3.15
	2.15	3.22
	2.16	3.31
	2.17	3.4
	2.18	3.48
	2.19	3.56
	2.2	3.64
	2.21	3.71
	2.22	3.77
	2.23	3.83
	2.24	3.89
	2.25	3.94
	2.26	3.96
	2.27	3.96
	2.28	3.94
	2.29	3.92
	2.3	3.91
	2.31	3.92
	2.32	3.96
	2.33	4
	2.34	4.02
	2.35	4.03
	2.36	4.01
	2.37	3.98
	2.38	3.96
	2.39	3.97
	2.4	3.99
	2.41	4.03
	2.42	4.06
	2.43	4.07
	2.44	4.05
	2.45	4.02
	2.46	4
	2.47	3.99
	2.48	4.01
	2.49	4.05
	2.5	4.05
	2.51	3.99
	2.52	3.85
	2.53	3.66
	2.54	3.46
	2.55	3.32
	2.56	3.24
	2.57	3.21
	2.58	3.23
	2.59	3.26
	2.6	3.32
	2.61	3.39
	2.62	3.47
	2.63	3.55
	2.64	3.63
	2.65	3.7
	2.66	3.76
	2.67	3.8
	2.68	3.82
	2.69	3.81
	2.7	3.79
	2.71	3.77
	2.72	3.74
	2.73	3.72
	2.74	3.7
	2.75	3.68
	2.76	3.66
	2.77	3.65
	2.78	3.63
	2.79	3.61
	2.8	3.6
	2.81	3.59
	2.82	3.57
	2.83	3.56
	2.84	3.55
	2.85	3.54
	2.86	3.53
	2.87	3.52
	2.88	3.51
	2.89	3.51
	2.9	3.5
	2.91	3.53
	2.92	3.64
	2.93	3.85
	2.94	4.15
	2.95	4.47
	2.96	4.73
	2.97	4.89
	2.98	4.96
	2.99	4.99
	3	5.07
	3.01	5.22
	3.02	5.45
	3.03	5.74
	3.04	6.05
	3.05	6.33
	3.06	6.59
	3.07	6.85
	3.08	7.12
	3.09	7.42
	3.1	7.75
	3.11	8.1
	3.12	8.5
	3.13	8.93
	3.14	9.4
	3.15	9.9
	3.16	10.43
	3.17	10.97
	3.18	11.52
	3.19	12.09
	3.2	12.63
	3.21	13.07
	3.22	13.43
	3.23	13.69
	3.24	13.88
	3.25	14.01
	3.26	14.07
	3.27	14.09
	3.28	14.08
	3.29	14.1
	3.3	14.18
	3.31	14.31
	3.32	14.47
	3.33	14.65
	3.34	14.84
	3.35	15.03
	3.36	15.22
	3.37	15.43
	3.38	15.65
	3.39	15.89
	3.4	16.14
	3.41	16.37
	3.42	16.53
	3.43	16.64
	3.44	16.7
	3.45	16.71
	3.46	16.66
	3.47	16.58
	3.48	16.44
	3.49	16.31
	3.5	16.23
	3.51	16.2
	3.52	16.21
	3.53	16.29
	3.54	16.47
	3.55	16.75
	3.56	17.13
	3.57	17.56
	3.58	17.98
	3.59	18.36
	3.6	18.71
	3.61	19.02
	3.62	19.27
	3.63	19.45
	3.64	19.57
	3.65	19.65
	3.66	19.71
	3.67	19.76
	3.68	19.81
	3.69	19.85
	3.7	19.85
	3.71	19.8
	3.72	19.7
	3.73	19.55
	3.74	19.36
	3.75	19.13
	3.76	18.87
	3.77	18.57
	3.78	18.26
	3.79	17.98
	3.8	17.73
	3.81	17.49
	3.82	17.25
	3.83	16.99
	3.84	16.69
	3.85	16.36
	3.86	16.02
	3.87	15.69
	3.88	15.37
	3.89	15.05
	3.9	14.76
	3.91	14.48
	3.92	14.21
	3.93	13.96
	3.94	13.73
	3.95	13.5
	3.96	13.28
	3.97	13.06
	3.98	12.84
	3.99	12.59
	4	12.28
	4.01	11.91
	4.02	11.5
	4.03	11.08
	4.04	10.66
	4.05	10.25
	4.06	9.84
	4.07	9.45
	4.08	9.08
	4.09	8.73
	4.1	8.4
	4.11	8.1
	4.12	7.81
	4.13	7.54
	4.14	7.29
	4.15	7.05
	4.16	6.83
	4.17	6.62
	4.18	6.42
	4.19	6.22
	4.2	5.99
	4.21	5.72
	4.22	5.42
	4.23	5.12
	4.24	4.86
	4.25	4.66
	4.26	4.53
	4.27	4.43
	4.28	4.32
	4.29	4.17
	4.3	3.98
	4.31	3.76
	4.32	3.53
	4.33	3.31
	4.34	3.11
	4.35	2.92
	4.36	2.74
	4.37	2.58
	4.38	2.42
	4.39	2.27
	4.4	2.16
	4.41	2.1
	4.42	2.1
	4.43	2.14
	4.44	2.21
	4.45	2.28
	4.46	2.35
	4.47	2.41
	4.48	2.46
	4.49	2.45
	4.5	2.4
	4.51	2.3
	4.52	2.17
	4.53	2.03
	4.54	1.91
	4.55	1.79
	4.56	1.7
	4.57	1.66
	4.58	1.7
	4.59	1.81
	4.6	1.95
	4.61	2.07
	4.62	2.1
	4.63	2.07
	4.64	1.98
	4.65	1.94
	4.66	2.01
	4.67	2.18
	4.68	2.46
	4.69	2.73
	4.7	2.93
	4.71	3.06
	4.72	3.11
	4.73	3.14
	4.74	3.18
	4.75	3.25
	4.76	3.33
	4.77	3.41
	4.78	3.5
	4.79	3.57
	4.8	3.65
	4.81	3.73
	4.82	3.82
	4.83	3.95
	4.84	4.09
	4.85	4.23
	4.86	4.33
	4.87	4.38
	4.88	4.38
	4.89	4.32
	4.9	4.22
	4.91	4.07
	4.92	3.89
	4.93	3.67
	4.94	3.49
	4.95	3.36
	4.96	3.3
	4.97	3.28
	4.98	3.3
	4.99	3.34
	5	3.4
	5.01	3.47
	5.02	3.56
	5.03	3.68
	5.04	3.82
	5.05	3.98
	5.06	4.16
	5.07	4.33
	5.08	4.51
	5.09	4.68
	5.1	4.83
	5.11	4.92
	5.12	4.95
	5.13	4.91
	5.14	4.84
	5.15	4.81
	5.16	4.83
	5.17	4.89
	5.18	4.99
	5.19	5.07
	5.2	5.11
	5.21	5.13
	5.22	5.1
	5.23	5.02
	5.24	4.88
	5.25	4.67
	5.26	4.42
	5.27	4.2
	5.28	4.07
	5.29	4.01
	5.3	4.02
	5.31	4.06
	5.32	4.07
	5.33	4.06
	5.34	4.03
	5.35	3.99
	5.36	3.95
	5.37	3.92
	5.38	3.89
	5.39	3.86
	5.4	3.83
	5.41	3.8
	5.42	3.77
	5.43	3.73
	5.44	3.65
	5.45	3.53
	5.46	3.36
	5.47	3.18
	5.48	3.04
	5.49	2.96
	5.5	2.93
	5.51	2.94
	5.52	2.99
	5.53	3.05
	5.54	3.13
	5.55	3.22
	5.56	3.26
	5.57	3.22
	5.58	3.12
	5.59	2.97
	5.6	2.85
	5.61	2.84
	5.62	2.94
	5.63	3.12
	5.64	3.37
	5.65	3.67
	5.66	4
	5.67	4.37
	5.68	4.71
	5.69	4.92
	5.7	5.02
	5.71	5
	5.72	4.89
	5.73	4.74
	5.74	4.54
	5.75	4.31
	5.76	4.08
	5.77	3.91
	5.78	3.82
	5.79	3.81
	5.8	3.85
	5.81	3.91
	5.82	3.96
	5.83	4.01
	5.84	4.04
	5.85	4.03
	5.86	3.94
	5.87	3.79
	5.88	3.6
	5.89	3.41
	5.9	3.29
	5.91	3.23
	5.92	3.21
	5.93	3.22
	5.94	3.23
	5.95	3.24
	5.96	3.25
	5.97	3.23
	5.98	3.17
	5.99	3.06
	6	2.91
	6.01	2.76
	6.02	2.65
	6.03	2.61
	6.04	2.61
	6.05	2.64
	6.06	2.62
	6.07	2.56
	6.08	2.45
	6.09	2.33
	6.1	2.24
	6.11	2.2
	6.12	2.22
	6.13	2.28
	6.14	2.35
	6.15	2.41
	6.16	2.47
	6.17	2.52
	6.18	2.58
	6.19	2.62
	6.2	2.67
	6.21	2.71
	6.22	2.75
	6.23	2.79
	6.24	2.83
	6.25	2.86
	6.26	2.91
	6.27	2.97
	6.28	3.04
	6.29	3.14
	6.3	3.2
	6.31	3.2
	6.32	3.13
	6.33	2.99
	6.34	2.82
	6.35	2.64
	6.36	2.48
	6.37	2.33
	6.38	2.19
	6.39	2.06
	6.4	1.93
	6.41	1.81
	6.42	1.72
	6.43	1.66
	6.44	1.66
	6.45	1.71
	6.46	1.79
	6.47	1.84
	6.48	1.84
	6.49	1.79
	6.5	1.7
	6.51	1.6
	6.52	1.5
	6.53	1.41
	6.54	1.32
	6.55	1.24
	6.56	1.17
	6.57	1.09
	6.58	1.03
	6.59	0.99
	6.6	1
	6.61	1.07
	6.62	1.17
	6.63	1.28
	6.64	1.34
	6.65	1.35
	6.66	1.31
	6.67	1.25
	6.68	1.24
	6.69	1.27
	6.7	1.35
	6.71	1.47
	6.72	1.58
	6.73	1.69
	6.74	1.8
	6.75	1.89
	6.76	1.98
	6.77	2.07
	6.78	2.15
	6.79	2.23
	6.8	2.34
	6.81	2.5
	6.82	2.69
	6.83	2.91
	6.84	3.11
	6.85	3.25
	6.86	3.33
	6.87	3.36
	6.88	3.42
	6.89	3.59
	6.9	3.85
	6.91	4.2
	6.92	4.62
	6.93	5.05
	6.94	5.51
	6.95	5.99
	6.96	6.47
	6.97	6.93
	6.98	7.35
	6.99	7.76
	7	8.13
	7.01	8.49
	7.02	8.82
	7.03	9.13
	7.04	9.4
	7.05	9.56
	7.06	9.62
	7.07	9.56
	7.08	9.42
	7.09	9.26
	7.1	9.11
	7.11	8.97
	7.12	8.84
	7.13	8.76
	7.14	8.74
	7.15	8.78
	7.16	8.86
	7.17	8.87
	7.18	8.73
	7.19	8.43
	7.2	8
	7.21	7.54
	7.22	7.15
	7.23	6.84
	7.24	6.6
	7.25	6.4
	7.26	6.21
	7.27	6.04
	7.28	5.88
	7.29	5.73
	7.3	5.58
	7.31	5.45
	7.32	5.32
	7.33	5.21
	7.34	5.12
	7.35	5.06
	7.36	5.02
	7.37	5.01
	7.38	5.02
	7.39	5.06
	7.4	5.13
	7.41	5.21
	7.42	5.27
	7.43	5.27
	7.44	5.22
	7.45	5.13
	7.46	5.06
	7.47	5.04
	7.48	5.07
	7.49	5.15
	7.5	5.22
	7.51	5.24
	7.52	5.2
	7.53	5.12
	7.54	4.99
	7.55	4.82
	7.56	4.61
	7.57	4.37
	7.58	4.11
	7.59	3.86
	7.6	3.62
	7.61	3.4
	7.62	3.19
	7.63	3
	7.64	2.82
	7.65	2.64
	7.66	2.48
	7.67	2.33
	7.68	2.19
	7.69	2.06
	7.7	1.93
	7.71	1.81
	7.72	1.7
	7.73	1.6
	7.74	1.5
	7.75	1.41
	7.76	1.32
	7.77	1.24
	7.78	1.17
	7.79	1.1
	7.8	1.03
	7.81	0.97
	7.82	0.91
	7.83	0.85
	7.84	0.8
	7.85	0.75
	7.86	0.71
	7.87	0.68
	7.88	0.71
	7.89	0.79
	7.9	0.91
	7.91	1.05
	7.92	1.19
	7.93	1.33
	7.94	1.45
	7.95	1.57
	7.96	1.68
	7.97	1.78
	7.98	1.88
	7.99	1.96
	8	2
	8.01	1.98
	8.02	1.92
	8.03	1.83
	8.04	1.76
	8.05	1.74
	8.06	1.78
	8.07	1.85
	8.08	1.91
	8.09	1.91
	8.1	1.87
	8.11	1.78
	8.12	1.67
	8.13	1.57
	8.14	1.47
	8.15	1.38
	8.16	1.3
	8.17	1.22
	8.18	1.14
	8.19	1.07
	8.2	1.01
	8.21	0.95
	8.22	0.89
	8.23	0.84
	8.24	0.78
	8.25	0.74
	8.26	0.69
	8.27	0.65
	8.28	0.61
	8.29	0.57
	8.3	0.54
	8.31	0.51
	8.32	0.47
	8.33	0.45
	8.34	0.42
	8.35	0.39
	8.36	0.38
	8.37	0.39
	8.38	0.46
	8.39	0.57
	8.4	0.72
	8.41	0.88
	8.42	1.03
	8.43	1.18
	8.44	1.31
	8.45	1.41
	8.46	1.45
	8.47	1.45
	8.48	1.39
	8.49	1.31
	8.5	1.23
	8.51	1.15
	8.52	1.08
	8.53	1.02
	8.54	0.95
	8.55	0.9
	8.56	0.84
	8.57	0.79
	8.58	0.74
	8.59	0.7
	8.6	0.65
	8.61	0.61
	8.62	0.58
	8.63	0.54
	8.64	0.51
	8.65	0.48
	8.66	0.45
	8.67	0.42
	8.68	0.4
	8.69	0.39
	8.7	0.48
	8.71	0.72
	8.72	1.11
	8.73	1.62
	8.74	2.18
	8.75	2.7
	8.76	3.18
	8.77	3.64
	8.78	4.09
	8.79	4.57
	8.8	5.06
	8.81	5.57
	8.82	6.01
	8.83	6.28
	8.84	6.39
	8.85	6.33
	8.86	6.17
	8.87	6
	8.88	5.84
	8.89	5.69
	8.9	5.55
	8.91	5.42
	8.92	5.29
	8.93	5.18
	8.94	5.06
	8.95	4.91
	8.96	4.72
	8.97	4.49
	8.98	4.23
	8.99	3.98
	9	3.73
	9.01	3.51
	9.02	3.3
	9.03	3.15
	9.04	3.07
	9.05	3.07
	9.06	3.14
	9.07	3.27
	9.08	3.42
	9.09	3.61
	9.1	3.82
	9.11	4.07
	9.12	4.33
	9.13	4.62
	9.14	4.93
	9.15	5.23
	9.16	5.46
	9.17	5.63
	9.18	5.74
	9.19	5.81
	9.2	5.83
	9.21	5.82
	9.22	5.79
	9.23	5.74
	9.24	5.71
	9.25	5.72
	9.26	5.75
	9.27	5.79
	9.28	5.81
	9.29	5.77
	9.3	5.69
	9.31	5.57
	9.32	5.43
	9.33	5.31
	9.34	5.19
	9.35	5.08
	9.36	4.98
	9.37	4.88
	9.38	4.79
	9.39	4.7
	9.4	4.62
	9.41	4.55
	9.42	4.47
	9.43	4.41
	9.44	4.35
	9.45	4.29
	9.46	4.23
	9.47	4.18
	9.48	4.11
	9.49	4.01
	9.5	3.86
	9.51	3.67
	9.52	3.47
	9.53	3.31
	9.54	3.22
	9.55	3.17
	9.56	3.18
	9.57	3.21
	9.58	3.26
	9.59	3.33
	9.6	3.41
	9.61	3.47
	9.62	3.52
	9.63	3.53
	9.64	3.53
	9.65	3.49
	9.66	3.39
	9.67	3.26
	9.68	3.08
	9.69	2.9
	9.7	2.72
	9.71	2.55
	9.72	2.4
	9.73	2.25
	9.74	2.12
	9.75	1.99
	9.76	1.87
	9.77	1.78
	9.78	1.76
	9.79	1.82
	9.8	1.94
	9.81	2.09
	9.82	2.23
	9.83	2.34
	9.84	2.43
	9.85	2.48
	9.86	2.48
	9.87	2.43
	9.88	2.34
	9.89	2.22
	9.9	2.13
	9.91	2.1
	9.92	2.11
	9.93	2.17
	9.94	2.2
	9.95	2.19
	9.96	2.12
	9.97	2.01
	9.98	1.89
	9.99	1.78
	10	1.67
	10.01	1.57
	10.02	1.49
	10.03	1.48
	10.04	1.51
	10.05	1.6
	10.06	1.68
	10.07	1.71
	10.08	1.7
	10.09	1.63
	10.1	1.61
	10.11	1.73
	10.12	2.03
	10.13	2.48
	10.14	3.02
	10.15	3.49
	10.16	3.85
	10.17	4.11
	10.18	4.29
	10.19	4.46
	10.2	4.62
	10.21	4.79
	10.22	4.97
	10.23	5.2
	10.24	5.5
	10.25	5.88
	10.26	6.31
	10.27	6.75
	10.28	7.18
	10.29	7.58
	10.3	7.97
	10.31	8.39
	10.32	8.88
	10.33	9.44
	10.34	10.06
	10.35	10.65
	10.36	11.11
	10.37	11.43
	10.38	11.63
	10.39	11.78
	10.4	11.98
	10.41	12.23
	10.42	12.54
	10.43	12.88
	10.44	13.25
	10.45	13.63
	10.46	14.02
	10.47	14.44
	10.48	14.92
	10.49	15.49
	10.5	16.13
	10.51	16.8
	10.52	17.43
	10.53	17.98
	10.54	18.44
	10.55	18.82
	10.56	19.13
	10.57	19.36
	10.58	19.51
	10.59	19.6
	10.6	19.66
	10.61	19.72
	10.62	19.77
	10.63	19.82
	10.64	19.86
	10.65	19.9
	10.66	19.94
	10.67	19.98
	10.68	20.07
	10.69	20.27
	10.7	20.58
	10.71	21
	10.72	21.47
	10.73	21.97
	10.74	22.47
	10.75	22.97
	10.76	23.46
	10.77	23.92
	10.78	24.34
	10.79	24.73
	10.8	25.09
	10.81	25.43
	10.82	25.75
	10.83	26.04
	10.84	26.31
	10.85	26.54
	10.86	26.71
	10.87	26.84
	10.88	26.92
	10.89	26.97
	10.9	27.03
	10.91	27.08
	10.92	27.13
	10.93	27.17
	10.94	27.2
	10.95	27.22
	10.96	27.22
	10.97	27.28
	10.98	27.43
	10.99	27.68
	11	28.02
	11.01	28.35
	11.02	28.53
	11.03	28.55
	11.04	28.43
	11.05	28.23
	11.06	28.06
	11.07	27.93
	11.08	27.86
	11.09	27.81
	11.1	27.78
	11.11	27.75
	11.12	27.72
	11.13	27.67
	11.14	27.55
	11.15	27.34
	11.16	27.05
	11.17	26.69
	11.18	26.31
	11.19	25.96
	11.2	25.63
	11.21	25.34
	11.22	25.18
	11.23	25.23
	11.24	25.47
	11.25	25.89
	11.26	26.33
	11.27	26.64
	11.28	26.83
	11.29	26.9
	11.3	26.89
	11.31	26.83
	11.32	26.73
	11.33	26.58
	11.34	26.42
	11.35	26.32
	11.36	26.27
	11.37	26.28
	11.38	26.31
	11.39	26.36
	11.4	26.4
	11.41	26.44
	11.42	26.5
	11.43	26.64
	11.44	26.87
	11.45	27.19
	11.46	27.55
	11.47	27.85
	11.48	28.04
	11.49	28.12
	11.5	28.07
	11.51	27.84
	11.52	27.38
	11.53	26.71
	11.54	25.84
	11.55	24.95
	11.56	24.16
	11.57	23.46
	11.58	22.85
	11.59	22.36
	11.6	21.99
	11.61	21.74
	11.62	21.61
	11.63	21.51
	11.64	21.38
	11.65	21.2
	11.66	20.99
	11.67	20.71
	11.68	20.36
	11.69	19.93
	11.7	19.42
	11.71	18.89
	11.72	18.41
	11.73	18.01
	11.74	17.69
	11.75	17.43
	11.76	17.24
	11.77	17.11
	11.78	17.04
	11.79	17
	11.8	16.96
	11.81	16.86
	11.82	16.73
	11.83	16.55
	11.84	16.33
	11.85	16.07
	11.86	15.78
	11.87	15.47
	11.88	15.23
	11.89	15.18
	11.9	15.3
	11.91	15.57
	11.92	15.91
	11.93	16.23
	11.94	16.51
	11.95	16.77
	11.96	16.94
	11.97	16.98
	11.98	16.86
	11.99	16.61
	12	16.26
	12.01	15.85
	12.02	15.41
	12.03	14.94
	12.04	14.43
	12.05	13.86
	12.06	13.23
	12.07	12.53
	12.08	11.81
	12.09	11.13
	12.1	10.55
	12.11	10.05
	12.12	9.62
	12.13	9.2
	12.14	8.76
	12.15	8.29
	12.16	7.81
	12.17	7.37
	12.18	7
	12.19	6.7
	12.2	6.48
	12.21	6.29
	12.22	6.11
	12.23	5.94
	12.24	5.79
	12.25	5.62
	12.26	5.42
	12.27	5.17
	12.28	4.9
	12.29	4.62
	12.3	4.4
	12.31	4.25
	12.32	4.15
	12.33	4.1
	12.34	4.08
	12.35	4.08
	12.36	4.1
	12.37	4.12
	12.38	4.09
	12.39	3.99
	12.4	3.83
	12.41	3.64
	12.42	3.51
	12.43	3.5
	12.44	3.6
	12.45	3.8
	12.46	4
	12.47	4.15
	12.48	4.24
	12.49	4.29
	12.5	4.31
	12.51	4.31
	12.52	4.28
	12.53	4.24
	12.54	4.2
	12.55	4.18
	12.56	4.18
	12.57	4.2
	12.58	4.21
	12.59	4.15
	12.6	4.03
	12.61	3.84
	12.62	3.62
	12.63	3.4
	12.64	3.19
	12.65	3
	12.66	2.81
	12.67	2.64
	12.68	2.48
	12.69	2.33
	12.7	2.2
	12.71	2.11
	12.72	2.08
	12.73	2.09
	12.74	2.15
	12.75	2.23
	12.76	2.3
	12.77	2.36
	12.78	2.43
	12.79	2.5
	12.8	2.59
	12.81	2.69
	12.82	2.81
	12.83	2.95
	12.84	3.12
	12.85	3.33
	12.86	3.56
	12.87	3.78
	12.88	3.96
	12.89	4.08
	12.9	4.15
	12.91	4.19
	12.92	4.2
	12.93	4.19
	12.94	4.16
	12.95	4.13
	12.96	4.15
	12.97	4.24
	12.98	4.38
	12.99	4.54
	13	4.66
	13.01	4.72
	13.02	4.71
	13.03	4.65
	13.04	4.57
	13.05	4.5
	13.06	4.43
	13.07	4.37
	13.08	4.31
	13.09	4.25
	13.1	4.2
	13.11	4.15
	13.12	4.11
	13.13	4.1
	13.14	4.11
	13.15	4.14
	13.16	4.17
	13.17	4.18
	13.18	4.16
	13.19	4.13
	13.2	4.09
	13.21	4.08
	13.22	4.08
	13.23	4.11
	13.24	4.15
	13.25	4.18
	13.26	4.22
	13.27	4.26
	13.28	4.28
	13.29	4.29
	13.3	4.28
	13.31	4.25
	13.32	4.2
	13.33	4.15
	13.34	4.1
	13.35	4.06
	13.36	4.02
	13.37	3.98
	13.38	3.94
	13.39	3.91
	13.4	3.88
	13.41	3.85
	13.42	3.82
	13.43	3.79
	13.44	3.77
	13.45	3.74
	13.46	3.72
	13.47	3.7
	13.48	3.68
	13.49	3.66
	13.5	3.64
	13.51	3.63
	13.52	3.61
	13.53	3.6
	13.54	3.59
	13.55	3.57
	13.56	3.56
	13.57	3.55
	13.58	3.54
	13.59	3.53
	13.6	3.52
	13.61	3.51
	13.62	3.5
	13.63	3.5
	13.64	3.49
	13.65	3.47
	13.66	3.43
	13.67	3.33
	13.68	3.19
	13.69	3.02
	13.7	2.87
	13.71	2.78
	13.72	2.75
	13.73	2.77
	13.74	2.8
	13.75	2.84
	13.76	2.87
	13.77	2.9
	13.78	2.94
	13.79	3
	13.8	3.07
	13.81	3.16
	13.82	3.23
	13.83	3.23
	13.84	3.16
	13.85	3.03
	13.86	2.87
	13.87	2.75
	13.88	2.7
	13.89	2.69
	13.9	2.72
	13.91	2.76
	13.92	2.8
	13.93	2.84
	13.94	2.87
	13.95	2.9
	13.96	2.93
	13.97	2.96
	13.98	2.98
	13.99	2.96
	14	2.9
	14.01	2.78
	14.02	2.64
	14.03	2.51
	14.04	2.44
	14.05	2.43
	14.06	2.46
	14.07	2.49
	14.08	2.47
	14.09	2.4
	14.1	2.28
	14.11	2.17
	14.12	2.1
	14.13	2.1
	14.14	2.14
	14.15	2.22
	14.16	2.31
	14.17	2.43
	14.18	2.55
	14.19	2.68
	14.2	2.78
	14.21	2.86
	14.22	2.91
	14.23	2.95
	14.24	2.97
	14.25	3
	14.26	3.02
	14.27	3.03
	14.28	3.01
	14.29	2.94
	14.3	2.82
	14.31	2.67
	14.32	2.51
	14.33	2.35
	14.34	2.21
	14.35	2.08
	14.36	1.98
	14.37	1.94
	14.38	1.95
	14.39	2.02
	14.4	2.07
	14.41	2.08
	14.42	2.03
	14.43	1.94
	14.44	1.85
	14.45	1.8
	14.46	1.81
	14.47	1.87
	14.48	1.94
	14.49	1.96
	14.5	1.94
	14.51	1.87
	14.52	1.78
	14.53	1.72
	14.54	1.72
	14.55	1.77
	14.56	1.84
	14.57	1.89
	14.58	1.88
	14.59	1.83
	14.6	1.74
	14.61	1.68
	14.62	1.66
	14.63	1.7
	14.64	1.78
	14.65	1.84
	14.66	1.85
	14.67	1.81
	14.68	1.73
	14.69	1.65
	14.7	1.63
	14.71	1.66
	14.72	1.73
	14.73	1.83
	14.74	1.92
	14.75	2.01
	14.76	2.1
	14.77	2.16
	14.78	2.17
	14.79	2.13
	14.8	2.04
	14.81	1.94
	14.82	1.88
	14.83	1.87
	14.84	1.91
	14.85	1.98
	14.86	2.01
	14.87	2
	14.88	1.93
	14.89	1.83
	14.9	1.72
	14.91	1.61
	14.92	1.51
	14.93	1.43
	14.94	1.38
	14.95	1.38
	14.96	1.44
	14.97	1.53
	14.98	1.65
	14.99	1.75
	15	1.85
	15.01	1.94
	15.02	2.04
	15.03	2.15
	15.04	2.28
	15.05	2.42
	15.06	2.55
	15.07	2.66
	15.08	2.74
	15.09	2.8
	15.1	2.83
	15.11	2.87
	15.12	2.9
	15.13	2.93
	15.14	2.96
	15.15	2.98
	15.16	3.01
	15.17	3.03
	15.18	3.04
	15.19	3.01
	15.2	2.94
	15.21	2.81
	15.22	2.66
	15.23	2.5
	15.24	2.35
	15.25	2.2
	15.26	2.07
	15.27	1.98
	15.28	1.95
	15.29	1.96
	15.3	2.03
	15.31	2.12
	15.32	2.23
	15.33	2.35
	15.34	2.49
	15.35	2.6
	15.36	2.63
	15.37	2.59
	15.38	2.48
	15.39	2.33
	15.4	2.19
	15.41	2.06
	15.42	1.93
	15.43	1.83
	15.44	1.78
	15.45	1.78
	15.46	1.83
	15.47	1.93
	15.48	2.07
	15.49	2.25
	15.5	2.47
	15.51	2.71
	15.52	2.91
	15.53	3.05
	15.54	3.13
	15.55	3.15
	15.56	3.13
	15.57	3.06
	15.58	2.94
	15.59	2.78
	15.6	2.61
	15.61	2.45
	15.62	2.3
	15.63	2.16
	15.64	2.06
	15.65	2.01
	15.66	2.01
	15.67	2.06
	15.68	2.12
	15.69	2.13
	15.7	2.08
	15.71	1.99
	15.72	1.9
	15.73	1.84
	15.74	1.84
	15.75	1.89
	15.76	1.97
	15.77	2.06
	15.78	2.14
	15.79	2.22
	15.8	2.28
	15.81	2.29
	15.82	2.26
	15.83	2.18
	15.84	2.07
	15.85	1.99
	15.86	1.96
	15.87	1.98
	15.88	2.05
	15.89	2.13
	15.9	2.21
	15.91	2.28
	15.92	2.34
	15.93	2.38
	15.94	2.36
	15.95	2.29
	15.96	2.18
	15.97	2.05
	15.98	1.92
	15.99	1.81
	16	1.7
	16.01	1.59
	16.02	1.49
	16.03	1.4
	16.04	1.32
	16.05	1.26
	16.06	1.24
	16.07	1.27
	16.08	1.35
	16.09	1.47
	16.1	1.61
	16.11	1.76
	16.12	1.92
	16.13	2.1
	16.14	2.29
	16.15	2.5
	16.16	2.72
	16.17	2.96
	16.18	3.2
	16.19	3.44
	16.2	3.67
	16.21	3.9
	16.22	4.1
	16.23	4.24
	16.24	4.33
	16.25	4.38
	16.26	4.39
	16.27	4.39
	16.28	4.36
	16.29	4.31
	16.3	4.25
	16.31	4.2
	16.32	4.15
	16.33	4.1
	16.34	4.07
	16.35	4.05
	16.36	4.06
	16.37	4.08
	16.38	4.14
	16.39	4.22
	16.4	4.34
	16.41	4.5
	16.42	4.67
	16.43	4.84
	16.44	4.98
	16.45	5.1
	16.46	5.2
	16.47	5.25
	16.48	5.25
	16.49	5.2
	16.5	5.1
	16.51	5
	16.52	4.9
	16.53	4.81
	16.54	4.72
	16.55	4.61
	16.56	4.45
	16.57	4.26
	16.58	4.02
	16.59	3.8
	16.6	3.64
	16.61	3.55
	16.62	3.5
	16.63	3.49
	16.64	3.49
	16.65	3.48
	16.66	3.47
	16.67	3.45
	16.68	3.39
	16.69	3.27
	16.7	3.12
	16.71	2.94
	16.72	2.76
	16.73	2.59
	16.74	2.44
	16.75	2.29
	16.76	2.15
	16.77	2.02
	16.78	1.89
	16.79	1.78
	16.8	1.67
	16.81	1.57
	16.82	1.47
	16.83	1.39
	16.84	1.34
	16.85	1.34
	16.86	1.39
	16.87	1.49
	16.88	1.6
	16.89	1.71
	16.9	1.81
	16.91	1.91
	16.92	1.98
	16.93	1.99
	16.94	1.96
	16.95	1.87
	16.96	1.76
	16.97	1.66
	16.98	1.55
	16.99	1.46
	17	1.37
	17.01	1.29
	17.02	1.21
	17.03	1.14
	17.04	1.07
	17.05	1
	17.06	0.94
	17.07	0.88
	17.08	0.83
	17.09	0.78
	17.1	0.73
	17.11	0.69
	17.12	0.64
	17.13	0.61
	17.14	0.57
	17.15	0.53
	17.16	0.5
	17.17	0.47
	17.18	0.44
	17.19	0.42
	17.2	0.39
	17.21	0.37
	17.22	0.34
	17.23	0.32
	17.24	0.3
	17.25	0.31
	17.26	0.36
	17.27	0.45
	17.28	0.59
	17.29	0.75
	17.3	0.91
	17.31	1.06
	17.32	1.21
	17.33	1.34
	17.34	1.46
	17.35	1.58
	17.36	1.69
	17.37	1.78
	17.38	1.83
	17.39	1.83
	17.4	1.77
	17.41	1.68
	17.42	1.58
	17.43	1.48
	17.44	1.39
	17.45	1.31
	17.46	1.23
	17.47	1.15
	17.48	1.08
	17.49	1.02
	17.5	0.99
	17.51	1
	17.52	1.07
	17.53	1.18
	17.54	1.32
	17.55	1.44
	17.56	1.56
	17.57	1.67
	17.58	1.77
	17.59	1.87
	17.6	1.96
	17.61	2.05
	17.62	2.11
	17.63	2.13
	17.64	2.1
	17.65	2.02
	17.66	1.91
	17.67	1.79
	17.68	1.68
	17.69	1.58
	17.7	1.5
	17.71	1.45
	17.72	1.46
	17.73	1.51
	17.74	1.61
	17.75	1.72
	17.76	1.82
	17.77	1.91
	17.78	2
	17.79	2.09
	17.8	2.16
	17.81	2.24
	17.82	2.31
	17.83	2.35
	17.84	2.34
	17.85	2.27
	17.86	2.17
	17.87	2.04
	17.88	1.91
	17.89	1.8
	17.9	1.69
	17.91	1.59
	17.92	1.49
	17.93	1.4
	17.94	1.31
	17.95	1.25
	17.96	1.23
	17.97	1.26
	17.98	1.34
	17.99	1.45
	18	1.57
	18.01	1.68
	18.02	1.78
	18.03	1.87
	18.04	1.92
	18.05	1.92
	18.06	1.86
	18.07	1.77
	18.08	1.66
	18.09	1.56
	18.1	1.47
	18.11	1.38
	18.12	1.29
	18.13	1.21
	18.14	1.14
	18.15	1.07
	18.16	1
	18.17	0.94
	18.18	0.89
	18.19	0.83
	18.2	0.78
	18.21	0.73
	18.22	0.69
	18.23	0.65
	18.24	0.61
	18.25	0.57
	18.26	0.54
	18.27	0.5
	18.28	0.49
	18.29	0.51
	18.3	0.58
	18.31	0.7
	18.32	0.84
	18.33	0.95
	18.34	1
	18.35	1
	18.36	0.96
	18.37	0.94
	18.38	0.97
	18.39	1.05
	18.4	1.17
	18.41	1.27
	18.42	1.32
	18.43	1.31
	18.44	1.26
	18.45	1.18
	18.46	1.11
	18.47	1.04
	18.48	0.98
	18.49	0.92
	18.5	0.86
	18.51	0.81
	18.52	0.76
	18.53	0.71
	18.54	0.67
	18.55	0.63
	18.56	0.59
	18.57	0.55
	18.58	0.52
	18.59	0.49
	18.6	0.46
	18.61	0.43
	18.62	0.41
	18.63	0.38
	18.64	0.36
	18.65	0.34
	18.66	0.31
	18.67	0.3
	18.68	0.28
	18.69	0.26
	18.7	0.24
	18.71	0.23
	18.72	0.22
	18.73	0.2
	18.74	0.19
	18.75	0.18
	18.76	0.17
	18.77	0.16
	18.78	0.17
	18.79	0.23
	18.8	0.34
	18.81	0.5
	18.82	0.67
	18.83	0.83
	18.84	0.99
	18.85	1.13
	18.86	1.25
	18.87	1.32
	18.88	1.34
	18.89	1.3
	18.9	1.23
	18.91	1.16
	18.92	1.09
	18.93	1.02
	18.94	0.96
	18.95	0.9
	18.96	0.85
	18.97	0.79
	18.98	0.75
	18.99	0.75
	19	0.79
	19.01	0.88
	19.02	1.02
	19.03	1.16
	19.04	1.3
	19.05	1.42
	19.06	1.54
	19.07	1.63
	19.08	1.66
	19.09	1.63
	19.1	1.56
	19.11	1.47
	19.12	1.38
	19.13	1.3
	19.14	1.22
	19.15	1.16
	19.16	1.16
	19.17	1.2
	19.18	1.29
	19.19	1.41
	19.2	1.53
	19.21	1.64
	19.22	1.75
	19.23	1.83
	19.24	1.88
	19.25	1.87
	19.26	1.81
	19.27	1.72
	19.28	1.61
	19.29	1.51
	19.3	1.42
	19.31	1.33
	19.32	1.25
	19.33	1.18
	19.34	1.11
	19.35	1.04
	19.36	0.97
	19.37	0.92
	19.38	0.86
	19.39	0.81
	19.4	0.76
	19.41	0.71
	19.42	0.67
	19.43	0.63
	19.44	0.61
	19.45	0.64
	19.46	0.72
	19.47	0.84
	19.48	0.97
	19.49	1.06
	19.5	1.09
	19.51	1.07
	19.52	1.05
	19.53	1.1
	19.54	1.27
	19.55	1.54
	19.56	1.86
	19.57	2.15
	19.58	2.36
	19.59	2.49
	19.6	2.57
	19.61	2.62
	19.62	2.66
	19.63	2.71
	19.64	2.75
	19.65	2.79
	19.66	2.82
	19.67	2.86
	19.68	2.89
	19.69	2.92
	19.7	2.95
	19.71	2.97
	19.72	3
	19.73	3.06
	19.74	3.21
	19.75	3.44
	19.76	3.75
	19.77	4.09
	19.78	4.38
	19.79	4.63
	19.8	4.83
	19.81	4.98
	19.82	5.07
	19.83	5.09
	19.84	5.04
	19.85	4.94
	19.86	4.8
	19.87	4.61
	19.88	4.38
	19.89	4.14
	19.9	3.93
	19.91	3.79
	19.92	3.7
	19.93	3.66
	19.94	3.65
	19.95	3.63
	19.96	3.62
	19.97	3.6
[truncated: 22,046 more rows]
[truncated: 1 more columns]

## Sheet: Fig. 5
Panel
A	Not applicable
B	Not applicable
C		Velocity (cm/s)
	Time (min)	no ChR2
	-1	1.5	2	0	2	1.5	0	2.5	4.8
	0	2.5	1.8	0	2.3	3.6	0	2.8	1.5
	1	2.3	0.5	0	0	2.5	1	1	1.3
	2	1	0.5	0	2.8	3.3	2.8	3.3	0.8
	3	2	2.5	0	0	1.3	0	1.3	2.8
	4	0.5	1.3	0	3	1	2	2	3.6
	5	0	0	0	4.1	2.8	0.3	3.3	2.3
	6	0.8	0.8	0	2.8	0.5	0.8	1.8	2.3
	7	2.5	1.8	0	0	1.5	2	5.6	0.5
	8	1.3	3.3	0	0	0.8	1.8	4.1	2.5
D		dark (pre)	blue	dark (post)
	Velocity (cm/s)	2	0.3	1.9
		1.9	0.6	2.5
		0	0	0
		2.2	3.6	0
		2.5	1.9	1.1
		0	1.1	1.9
		2.7	2.7	4.8
		3.2	2.9	1.5
E		Velocity (cm/s)
	Time (min)	ChR2
	-1	0	1.5	0	0	1.8	3.6	1.8	1
	0	1.3	2.8	0	0	1	2	1	0
	1	0.3	4.6	3	0	0.5	2.5	4.1	1.8
	2	1	3.6	7.1	0	0	3	2.8	3.8
	3	0.3	3.6	1.8	1.5	0	4.1	4.1	3.8
	4	1	1	6.6	0.5	3.6	4.6	2	2.3
	5	2.8	1.3	2.8	1.3	4.6	5.1	4.1	1.8
	6	2	2	0	1.3	0.8	3	3.8	1.5
	7	2	1.5	0	0	1	0.5	0	2.3
	8	2.8	0	0.8	0.8	1.5	3.3	1.8	2
F		dark (pre)	blue	dark (post)
	Velocity (cm/s)	0.6	1.9	2.4
		2.2	1.1	0.8
		0	4.7	0.4
		0	0.9	0.4
		1.4	4.1	1.3
		2.8	4.8	1.9
		1.4	3	0.9
		0.5	2	2.2
G	Not applicable
H		Normalized velocity
	Time (min)	MP-D1ago							ChR2
	-1	1.8	0	0	2	0	1.9	1	0	1.5	0	0	1.8	3.5	1.8	1
	0	0	0	0	1.9	0	4.4	0.7	1.3	2.8	0	0	1	2	1	0
	1	2.8	0	2.6	2.3	1.2	4.1	1.5	0.3	4.5	3	0	0.5	2.5	4	1.8
	2	4.1	0	2.3	3.2	1.5	6.4	1.6	1	3.5	7	0	0	3	2.8	3.8
	3	7	2.8	1.8	3.8	0.9	2	1.9	0.3	3.5	1.8	1.5	0	4	4	3.8
	4	5.1	3.6	3.6	3.2	0.7	4.8	1.8	1	1	6.5	0.5	3.5	4.5	2	2.3
	5	5.3	2.6	2.3	2.9	2.2	6	1.3	2.8	1.3	2.8	1.3	4.5	5	4	1.8
	6	5.5	0	0	2.2	0.7	2	1.8	2	2	0	1.3	0.8	3	3.8	1.5
	7	0.1	0.1	0	2.3	1.5	2	1.5	2	1.5	0	0	1	0.5	0	2.3
	8	1.5	1	0	2.3	0	2.6	1.2	2.8	0	0.8	0.8	1.5	3.3	1.8	2
I		fold change (on/off)
		ChR2	MP-D1ago
	initiations	2	3
	bout duration	1.2	1.2
	max bout velocity	1.1	1.2

## Sheet: Fig. 6
Not applicable

## Sheet: Sup Fig. 1
Not applicable

## Sheet: Sup. Fig. 2
Not applicable

## Sheet: Sup. Fig. 3
Not applicable

## Sheet: Sup. Fig. 4
Not applicable

[truncated: 16 more sheets: Sup. Fig. 5, Sup. Fig. 6, Sup. Fig. 7, Sup. Fig. 8, Sup. Fig. 9, Sup. Fig. 10, Sup. Fig. 11, Sup. Fig. 12, Sup. Fig. 13, Sup. Fig. 14, Sup. Fig. 15, Sup. Fig. 16, Sup. Fig. 17, Sup. Fig. 18, Sup. Fig. 19, Sup. Fig. 20]
